# Supplementary material for: The Effect of a Scanning Strategy on the Residual Stress of 316L Steel Parts Fabricated by Selective Laser Melting (SLM)
Source: Materials (Basel). 2018 Sep 25;11(10):1821. doi: 10.3390/ma11101821 (PMC6213790; doi:10.3390/ma11101821)
Supplement: Supplementary file 1 [file materials-11-01821-s001.zip]

Archive with 3 entries (3 files):
- normal partition strategy-1.mp4
- oblique line and layer staggered divisional strategy-1.mp4
- spiral divisional strategy-1.mp4
